# Supplementary material for: FIT, a regulatory hub for iron deficiency and stress signaling in roots, and FIT-dependent and -independent gene signatures
Source: J Exp Bot. 2020 Jan 10;71(5):1694–705. doi: 10.1093/jxb/eraa012 (PMC7067300; doi:10.1093/jxb/eraa012)
Supplement: eraa012_suppl_supplementary_table_S1 [file eraa012_suppl_supplementary_table_s1.xlsx]

## Sheet: Tabelle1
Table S1: List of genes in the root -Fe co-expression network (Fig. 1) and FIT-dependent and FIT-independent expression patterns in Arabidopsis thaliana
The list was generated using the ATTED-II tool (version 9.2; network drawer; as query genes At3g07720, UGT72E1, BHLH039, IRT2, MTPA2, GRF11, IREG2, PYE, FIT). The network is shown in Fig. 1.
The dataset for comparison of fit -Fe versus WT -Fe or WT -Fe versus WT +Fe is from Mai et al. (2016), Additional file 3, Dataset 1 (6-week-old roots) and Dataset 2 (6-day-old seedlings), columns D (fit -Fe versus WT -Fe) and G (WT -Fe versus WT +Fe).
			6-day-old whole seedlings		roots of 6-week-old plants				Color code:		Details:
			fit -Fe	WT -Fe	fit -Fe	WT -Fe
			WT -Fe	WT +Fe	WT -Fe	WT +Fe				FIT-independent (Fig. 1)	up-regulated in (WT -Fe/WT +Fe) and up-regulated in (fit -Fe/WT -Fe); in at least one of the data sets, Additional file 3, Dataset 1 (6-week-old roots) and Dataset 2 (6-day-old seedlings), columns D (fit -Fe versus WT -Fe) and G (WT -Fe versus WT +Fe)
Annotation	Gene_alias	AGI	Ratio	Ratio	Ratio	Ratio	Cluster (Fig. 1)			FIT-dependent (Fig. 1)	up-regulated in (WT -Fe/WT +Fe) and down-regulated in (fit -Fe/WT -Fe); in at least one of the data sets, Additional file 3, Dataset 1 (6-week-old roots) and Dataset 2 (6-day-old seedlings), columns D (fit -Fe versus WT -Fe) and G (WT -Fe versus WT +Fe)
phosphoenolpyruvate carboxylase, putative (DUF506)	DUF506	AT1G12030	3.90069	3.15125	4.71699	-0.627435	1			other/no regulation (Fig. 1)	other/no regulation (expression not significant or below 1.5-fold ratio threshold), Additional file 3, Dataset 1 (6-week-old roots) and Dataset 2 (6-day-old seedlings), columns D (fit -Fe versus WT -Fe) and G (WT -Fe versus WT +Fe)
defensin-like (DEFL) family protein.	DEFL	AT1G13608	0.902792	0.641737	1.13252	n.s.	1
defensin-like (DEFL) family protein.	DEFL	AT1G13609	1.72823	0.919168	1.67734	n.s.	1
ferric chelate reductase	FRO3	AT1G23020	1.75915	1.97347	1.5563	0.979182	1			up-regulated (Mai et al. 2016)	up-regulated > 1.5-fold (upper samples D6-G6 vs. lower samples D7-G7), values displayed as log2 fold-changes
small protein, possibly signaling	FEP2	AT1G47395	2.46774	3.79244	4.25236	-0.445764	1			down-regulated (Mai et al. 2016)	down-regulated > 1.5-fold (upper samples D6-G6 vs. lower samples D7-G7), values displayed as log2 fold-changes
small protein, possibly signaling	FEP3	AT1G47400	2.77583	4.02325	3.34956	n.s.	1		0	not regulated (Mai et al. 2016)	p-value above 0.05 (upper samples D6-G6 vs. lower samples D7-G7, expression not significant or below 1.5-fold ratio threshold)
cytosolic iron-sulfur protein with a [2Fe-2S] cluster, synthesizes triacylglycerol (DGAT activity).	DGAT3	AT1G48300	0.423838	0.979899	1.32166	n.s.	1
nicotianamine synthase	NAS4	AT1G56430	2.1015	1.52492	4.18616	-1.14374	1
	unknown	AT2G14247	2.47949	3.93711	3.84876	0.551849	1
	unknown	AT2G30760	n.s.	0.855165	0	0	1
small protein, possibly signaling	FEP1	AT2G30766	1.31689	4.80269	4.42861	n.s.	1
basic helix-loop-helix transcription factor	BHLH100	AT2G41240	4.06298	3.21463	4.95164	0.485121	1
BRUTUS (BTS), a putative E3 ligase with metal ion binding	BTS	AT3G18290	2.10985	1.3462	2.92389	n.s.	1
basic helix-loop-helix transcription factor POPEYE	PYE	AT3G47640	1.27332	1.66693	1.7253	n.s.	1
	unknown	AT3G56360	1.02311	1.41656	1.5029	n.s.	1
basic helix-loop-helix transcription factor	BHLH038	AT3G56970	3.40297	3.25507	3.9069	0.851039	1
basic helix-loop-helix transcription factor	BHLH039	AT3G56980	3.10505	3.40794	3.36969	0.986016	1
oligopeptide transporter, Fe transporter	OPT3	AT4G16370	2.19008	1.39999	4.35718	-0.660784	1
basic helix-loop-helix transcription factor	BHLH101	AT5G04150	3.32263	3.16956	2.64248	1.38711	1
	unknown	AT5G05250	1.66975	2.22675	2.66417	n.s.	1
ZIF1 (ZINC-INDUCED FACILITATOR1), Major Facilitator Superfamily (MFS), vacuolar transporter for Zn-ligand complexes	ZIF1	AT5G13740	2.12422	1.46949	2.91088	n.s.	1
OBP3-responsive protein 1	ORG1	AT5G53450	2.06134	2.55098	3.94004	n.s.	1
Nramp metal transporter	NRAMP4	AT5G67330	1.99316	0.78511	2.7411	n.s.	1
a putative E3 ligase with metal ion binding, similar to BTS	BTSL2	AT1G18910	n.s.	0.707382	-0.699924	0.73951	2
basic helix-loop-helix transcription factor	FIT	AT2G28160	-1.02125	1.82341	-2.25111	1.75578	2
ferric chelate reductase	FRO2	AT1G01580	-2.44508	4.97071	-4.29387	1.82161	3
14-3-3 protein	GRF11/RHS5	AT1G34760	-1.17296	1.41513	-1.89114	1.90471	3
mannose-binding lectin superfamily protein	Mannose-binding lectin superfamily	AT1G52120	n.s.	1.34362	-3.98982	1.20475	3
F-box/RNI superfamily protein	unknown	AT1G73120	-1.08797	3.14466	-3.73707	0.901975	3
galactose oxidase/kelch repeat superfamily protein	Kelch	AT3G07720	-2.91776	2.98955	-3.05085	1.8352	3
scopoletin hydroxylase, hydroxylation of scopoletin to generate fraxetin (8-hydroxyscopoletin)	S8H	AT3G12900	-3.75855	3.87628	-4.12164	0.687559	3
zinc transporter (ZAT) family	MTPA2	AT3G58810	-1.63955	1.75979	-4.88054	1.3619	3
RING/U-box superfamily protein	RING/U-box	AT4G09110	-2.62498	2.57431	-2.41471	0.927492	3
Fe2+ transporter, Zrt/Irt-like protein (ZIP) family of transporters	IRT1	AT4G19690	-4.44836	5.2702	-2.72362	1.70283	3
fraxetin hydroxylase, cytochrome P450 enzyme, hydroxylates fraxetin to generate sideretin (5-hydroxyfraxetin)	CYP82C4	AT4G31940	-5.93229	5.60247	-3.78861	-1.61768	3
ferroportin (FPN) Fe transporter	IREG2/FPN2	AT5G03570	-1.18506	1.79065	-1.18139	1.24649	3
putative amino acid transporter	Transporter	AT5G38820	-1.44031	1.8249	-4.57897	1.25647	3
nicotianamine synthase	NAS2	AT5G56080	-1.13098	1.30643	-2.23496	-0.584465	3
chimeric leucine-rich repeat/extensin protein	LRX1	AT1G12040	0	0	-2.37508	1.52126	4
alpha-Expansin Family	EXPA7	AT1G12560	0	0	-2.55541	1.65542	4
peroxidase	PER7	AT1G30870	0	0	-2.40193	1.712	4
glycosyl hydrolase 9C1	GH9C1	AT1G48930	1.07738	n.s.	n.s.	1.83514	4
alpha-expansin	EXPA18	AT1G62980	0	0	-2.62254	1.83233	4
root hair specific 12	RHS12	AT3G10710	0	0	-1.22152	1.02064	4
proline-rich protein	PRP3	AT3G62680	0	0	-3.13753	2.59835	4
root hair specific 13	RHS13	AT4G02270	n.s.	n.s.	-2.97643	2.12518	4
Fe2+ transporter, Zrt/Irt-like protein (ZIP) family of transporters	IRT2	AT4G19680	-1.90752	1.37218	-4.37475	2.22648	4
xyloglucan endotransglycosylase	XTR9	AT4G25820	n.s.	n.s.	-3.19702	1.91133	4
CAP protein superfamily, small 11 AA peptide (PAGNYIGARPY)	CAPE1	AT4G33730	0	0	-2.17515	1.34729	4
arabinogalactan protein 3	AGP3	AT4G40090	0	0	-2.46378	1.60998	4
pectin methylesterase modification	PME46	AT5G04960	0	0	-3.18048	2.34877	4
proline-rich protein-like PRPL1	MOP10	AT5G05500	0	0	-2.40683	1.89713	4
xyloglucan endotransglucosylase/hydrolase 12	XTH12	AT5G57530	-0.645958	n.s.	-4.43485	2.6093	4
xyloglucan endotransglucosylase/hydrolase 13	XTH13	AT5G57540	-0.566164	n.s.	-3.39136	2.94767	4
CAP (Cysteine-rich secretory proteins, Antigen 5, and Pathogenesis-related 1 protein) superfamily protein	CAPE5	AT5G57625	0	0	-2.43704	1.7265	4
root hair specific 19	RHS19	AT5G67400	0	0	-2.0787	1.05637	4
fasciclin-like arabinogalactan-protein 9	FLA9	AT1G03870	n.s.	n.s.	-1.24845	1.05867
Zn2+/Fe2+ transporter, Zrt/Irt-like protein (ZIP) family of transporters	ZIP5	AT1G05300	0.433591	-1.40981	-3.64285	1.51524
similar to SLAC1 protein involved in ion homeostasis in guard cells.	SLAH4	AT1G62262	0	0	-2.09789	0.624606
UDP-glucosyl transferase 71C1	UGT71C1	AT2G29750	-1.03146	0.438533	-1.34264	0.748134
leucine-rich repeat protein kinase family protein	MEE39	AT3G46330	-0.621147	0.92866	0.685424	n.s.
UDPG:coniferyl alcohol glucosyltransferase	UGT72E1	AT3G50740	-1.04309	1.13244	-3.01963	1.41993
U-box kinase family protein	U-box kinase	AT3G61410	-1.08085	1.23725	-1.8324	0.873275
HAD superfamily, subfamily IIIB acid phosphatase	HAD	AT5G44020	0	0	-1.60503	1.93306
R2R3 transcription factor	MYB72	AT1G56160	1.79904	2.90046	n.s.	2.01145
HAD superfamily, subfamily IIIB acid phosphatase	HAD	AT1G04040	0	0	-0.848144	0.560857
similar to cellulose synthase	CSLA3	AT1G23480	0	0	n.s.	0.526659
leucine-rich repeat protein kinase family protein	LRR kinase	AT1G51790	0	0	0.729193	n.s.
ATP binding cassette transporter	PEN3	AT1G59870	0	0	n.s.	-0.805034
putative Na+/H+ antiporter	CHX16	AT1G64170	n.s.	n.s.	-0.732389	-0.897768
Major facilitator superfamily protein	NPF5.13	AT1G72125	n.s.	0.452237	0	0
E3 ligase with metal ion binding, similar to BTS	BTSL1	AT1G74770	n.s.	1.8535	1.15478	0.551871
leucine-rich repeat protein kinase family protein	LRR kinase	AT2G14510	n.s.	0.888118	0.728722	0.0321564
cysteine/histidine-rich C1 domain family protein	Cys/His-rich	AT2G21840	0	0	0.713053	n.s.
leucine-rich repeat protein kinase family protein	LRR kinase	AT2G28960	-0.455471	0.731692	0	0
leucine-rich repeat protein kinase family protein	LRR kinase	AT2G28970	0	0	0.920327	n.s.
polynucleotidyl transferase, ribonuclease H-like superfamily protein	H-like	AT2G34320	0	0	0.786725	n.s.
major facilitator superfamily protein	Major facilitator	AT3G05155	0	0	n.s.	0.923162
R2R3 transcription factor	MYB10	AT3G12820	n.s.	2.02179	n.s.	0.99188
2-oxoglutarate (2OG) and Fe(II)-dependent oxygenase superfamily protein	2OG	AT3G19010	0	0	1.02725	-0.77366
similar to cellulose synthase	CSLA14	AT3G56000	0	0	-0.584045	0.797681
UDP-xylose-dependent xylosyltransferase	RGXT2	AT4G01750	0	0	n.s.	n.s.
similar to Zn-ATPase, P1B-type ATPase	HMA3	AT4G30120	n.s.	n.s.	n.s.	0.833174
protein kinase superfamily protein	Kinase	AT5G20050	0	0	n.s.	n.s.
	unknown	AT5G23510	0	0	n.s.	-0.533105
phytochelatin synthase	PCS1	AT5G44070	0	0	-0.457684	-0.543771
